# Supplementary material for: Omega-3 Polyunsaturated Fatty Acids (PUFAs) and Diabetic Peripheral Neuropathy: A Pre-Clinical Study Examining the Effect of Omega-3 PUFAs from Fish Oil, Krill Oil, Algae or Pharmaceutical-Derived Ethyl Esters Using Type 2 Diabetic Rats
Source: Biomedicines. 2025 Jun 30;13(7):1607. doi: 10.3390/biomedicines13071607 (PMC12292556; doi:10.3390/biomedicines13071607)
Supplement: Supplementary file 1 [file biomedicines-13-01607-s001.zip]

Archive with 1 entries (1 files):
- biomedicines-3670238-supplementary.pdf
